# Supplementary material for: Predictive investigation of idiopathic pulmonary fibrosis subtypes based on cellular senescence-related genes for disease treatment and management
Source: Front Genet. 2023 Mar 24;14:1157258. doi: 10.3389/fgene.2023.1157258 (PMC10079953; doi:10.3389/fgene.2023.1157258)
Supplement: Supplementary file 2 [file Table4.XLS]

## Sheet: genes in yellow module
	gene
1	CCNE1
2	TXN
3	H2AFX
4	EZH2
5	E2F1
6	CDKN2D
7	CDC42
8	RBX1
9	RECQL4
10	AURKB
11	CCNE2
12	CCNA2
13	TYMS
14	BUB1B
15	BUB1
16	ZMAT3
17	RRM2
18	RRM1
19	RBBP7
20	RAN
21	HJURP
22	ANAPC11
23	PCNA
24	MYBL2
25	SMAD7
26	SMAD6
27	MAD2L1
28	LMNB1
29	BIRC5
30	HSPA5
31	H2AFZ
32	UHRF1
33	CNOT6L
34	SIRT3
35	FOXM1
36	E2F2
37	DUSP6
38	E2F7
39	CHEK1
40	UBE2C
41	KIF2C
42	BTG3
43	CENPA
44	CDKN2C
