# Supplementary material for: Predictive investigation of idiopathic pulmonary fibrosis subtypes based on cellular senescence-related genes for disease treatment and management
Source: Front Genet. 2023 Mar 24;14:1157258. doi: 10.3389/fgene.2023.1157258 (PMC10079953; doi:10.3389/fgene.2023.1157258)
Supplement: Supplementary file 3 [file Table2.XLS]

## Sheet: prognostic CS-related genes
	gene	HR	z	pvalue	lower	upper
1	IGFBP7	2.4506	6.16845	6.89624e-10	1.84325	3.25806
2	MXD1	2.10462	5.9166	3.28657e-09	1.64481	2.69295
3	ID1	1.48991	5.78891	7.08442e-09	1.30177	1.70525
4	CKB	1.58685	5.7352	9.73963e-09	1.3552	1.8581
5	NINJ1	2.0048	5.55469	2.78102e-08	1.5685	2.56245
6	ASS1	1.36925	5.55334	2.80261e-08	1.2255	1.52987
7	ITGB4	1.38542	5.53585	3.09721e-08	1.2344	1.55492
8	H3F3B	5.06715	5.44924	5.05852e-08	2.82668	9.08344
9	SNAI1	1.68483	5.41671	6.07068e-08	1.39502	2.03486
10	MMP7	1.32679	5.36236	8.21418e-08	1.19651	1.47125
11	MYC	2.09067	4.86322	1.15489e-06	1.55312	2.81427
12	SOD2	1.8252	4.78287	1.7281e-06	1.42636	2.33557
13	GJA1	1.57707	4.69148	2.71241e-06	1.30375	1.90769
14	PHC2	2.15968	4.59877	4.25002e-06	1.55552	2.9985
15	IGFBP3	1.53235	4.55172	5.32083e-06	1.2751	1.8415
16	AIMP2	2.60573	4.34161	1.4144e-05	1.69108	4.01509
17	CLU	1.3407	4.27572	1.90521e-05	1.1721	1.53356
18	EHF	1.39728	4.252	2.11868e-05	1.19761	1.63024
19	PTEN	2.63427	4.14732	3.36385e-05	1.66672	4.16351
20	AGR2	1.29827	4.11872	3.80983e-05	1.14662	1.46998
21	HIF1A	1.78077	4.11077	3.9435e-05	1.35245	2.34475
22	ERBB2	1.42058	4.10583	4.02858e-05	1.20139	1.67976
23	SPINT2	0.371591	-4.09136	4.28853e-05	0.231262	0.59707
24	EGR1	1.4233	4.01132	6.03798e-05	1.19783	1.69121
25	MAP2K3	2.59343	3.98037	6.88081e-05	1.62211	4.14638
26	FOXA2	1.3838	3.97883	6.92543e-05	1.17918	1.62392
27	SMAD3	1.19836	3.97466	7.04787e-05	1.09606	1.3102
28	ABCA1	1.42837	3.91684	8.97189e-05	1.19497	1.70734
29	SMAD6	0.647911	-3.88019	0.000104375	0.520364	0.80672
30	BCL2	1.53117	3.73964	0.000184287	1.22476	1.91423
31	CCND1	1.42717	3.5596	0.000371423	1.17333	1.73593
32	SLC13A3	1.29615	3.53788	0.000403354	1.12265	1.49647
33	CDK6	1.41418	3.47565	0.000509608	1.16314	1.7194
34	PPARG	0.766433	-3.43459	0.000593458	0.65849	0.892071
35	TAGLN	0.6104	-3.42184	0.000621991	0.460064	0.809861
36	H3F3A	3.72727	3.42064	0.000624733	1.75386	7.92112
37	SMAD1	0.678753	-3.36373	0.000768965	0.54157	0.850686
38	PEBP1	0.363023	-3.35484	0.000794113	0.200834	0.656189
39	CALR	1.82522	3.34887	0.000811422	1.28345	2.59569
40	SATB1	1.44607	3.34743	0.000815633	1.16519	1.79467
41	HIST1H3C	3.05092	3.23855	0.00120139	1.5533	5.99248
42	DUSP6	1.46815	3.16882	0.00153058	1.15777	1.86175
43	FOXA1	1.17021	3.11213	0.00185744	1.05992	1.29198
44	LMNB1	1.61932	2.97746	0.00290646	1.17906	2.22397
45	MAPK8	0.730023	-2.94887	0.00318939	0.592247	0.899849
46	PLK1	1.38795	2.93006	0.00338897	1.11465	1.72825
47	MYBL2	1.55349	2.91121	0.00360027	1.15481	2.0898
48	YPEL3	1.20403	2.91096	0.00360321	1.06254	1.36436
49	E2F3	1.54154	2.90954	0.00361956	1.15171	2.06333
50	GNAO1	0.792976	-2.90516	0.00367068	0.678103	0.927308
51	HBEGF	0.746692	-2.88979	0.00385502	0.612493	0.910294
52	HIST3H3	1.84583	2.83986	0.0045133	1.20914	2.81778
53	CBX6	1.52325	2.83385	0.00459912	1.13858	2.03789
54	KCNJ12	1.43902	2.81498	0.00487805	1.11689	1.85405
55	C2orf40	1.17145	2.79238	0.00523223	1.0483	1.30906
56	IL6	1.19415	2.78739	0.0053135	1.05408	1.35282
57	RAF1	1.60593	2.78721	0.00531646	1.15096	2.24075
58	CTNNAL1	1.4192	2.77436	0.00553107	1.10823	1.81743
59	HMGA1	1.56489	2.76843	0.0056327	1.13971	2.14869
60	BCL2L11	1.67243	2.73633	0.00621295	1.1571	2.41727
61	FOXM1	1.34896	2.71182	0.00669141	1.08653	1.67478
62	PIM1	1.73269	2.71175	0.00669287	1.16461	2.57786
63	ZNF148	0.71874	-2.71038	0.00672065	0.56605	0.912619
64	HIST2H3D	1.89332	2.69655	0.00700628	1.19049	3.01107
65	MAP3K5	0.495381	-2.68466	0.00726028	0.296638	0.827278
66	IGF1R	1.34313	2.6082	0.00910198	1.07607	1.67647
67	GADD45G	1.53201	2.58459	0.0097494	1.10859	2.11714
68	RBM38	1.3408	2.51868	0.0117795	1.06722	1.68452
69	SMC6	0.713515	-2.50853	0.0121234	0.548105	0.928842
70	HIRA	1.64821	2.49607	0.0125578	1.11329	2.44013
71	NFKB1	1.81752	2.44095	0.0146486	1.12494	2.93648
72	CCNA1	1.13958	2.41564	0.0157074	1.02495	1.26703
73	UBB	0.42019	-2.40411	0.0162119	0.207232	0.851988
74	AGER	1.32994	2.4014	0.0163326	1.05381	1.67842
75	FGFR2	1.28698	2.37506	0.0175462	1.04508	1.58487
76	E2F2	1.42445	2.35513	0.0185163	1.06116	1.91212
77	HAVCR2	1.6707	2.32803	0.0199107	1.08453	2.5737
78	IGF1	0.865042	-2.32005	0.020338	0.765326	0.97775
79	ASF1A	0.743333	-2.31658	0.0205264	0.578359	0.955366
80	DUSP4	1.3694	2.27886	0.0226753	1.04497	1.79455
81	FANCD2	0.799116	-2.25703	0.0240065	0.657715	0.970916
82	MINK1	0.749814	-2.25435	0.024174	0.583763	0.963098
83	MIF	1.59755	2.21535	0.0267358	1.05549	2.418
84	JUN	0.654329	-2.21275	0.0269148	0.449404	0.9527
85	RBX1	0.553057	-2.1985	0.0279135	0.326174	0.937758
86	KIR2DL4	1.21756	2.1951	0.0281562	1.02131	1.45152
87	DPY30	0.424473	-2.19366	0.0282597	0.1974	0.912754
88	HIST1H3I	1.46851	2.18457	0.0289202	1.0403	2.07299
89	RAN	1.75577	2.18124	0.029166	1.05877	2.91164
90	TYMS	1.43314	2.17188	0.0298648	1.03574	1.98301
91	TP53	1.2425	2.15023	0.0315374	1.0194	1.51444
92	EZH2	1.3986	2.13837	0.0324869	1.02838	1.9021
93	KL	0.821989	-2.12081	0.0339376	0.685787	0.985243
94	HJURP	1.34587	2.11394	0.0345204	1.02187	1.77259
95	ATM	0.657164	-2.10105	0.035637	0.444212	0.972203
96	MAPK1	1.90573	2.09238	0.0364048	1.04165	3.48657
97	TNFSF13	0.700363	-2.06313	0.0391002	0.499322	0.982348
98	HSPA5	1.66903	2.05501	0.0398785	1.02397	2.72045
99	WNT5A	1.18988	2.03515	0.0418357	1.00644	1.40674
