# Supplementary material for: Predictive investigation of idiopathic pulmonary fibrosis subtypes based on cellular senescence-related genes for disease treatment and management
Source: Front Genet. 2023 Mar 24;14:1157258. doi: 10.3389/fgene.2023.1157258 (PMC10079953; doi:10.3389/fgene.2023.1157258)
Supplement: Supplementary file 4 [file Table3.XLS]

## Sheet: differentially expressed genes
genes	logFC	AveExpr	t	P.Value	adj.P.Val	B
DEFA3	2.37761	6.93921	7.76275	6.28968e-13	1.92397e-10	18.9438
HBA2	2.35339	12.3146	6.17454	4.37929e-09	2.65506e-07	10.4276
TPST1	2.28566	5.12499	8.65302	2.91853e-15	2.94611e-12	24.1329
HS3ST2	2.25964	5.78198	8.1901	4.91959e-14	3.1038e-11	21.4039
HBD	2.17327	11.9396	5.58913	8.45183e-08	3.15989e-06	7.59487
PROK2	2.17098	5.51088	7.60257	1.60852e-12	4.32992e-10	18.0379
IL1R2	2.0984	5.9813	7.5133	2.70367e-12	6.49813e-10	17.5371
CEACAM6	2.05886	5.51756	7.51348	2.7008e-12	6.49813e-10	17.5381
HBB	2.01122	14.1049	5.40469	2.06509e-07	6.55664e-06	6.74261
RGL4	1.98095	6.13658	9.2839	5.66364e-17	1.90572e-13	27.9435
PI3	1.94473	8.13328	7.43259	4.31229e-12	9.78212e-10	17.0869
CCL7	1.88412	6.97625	7.71262	8.44666e-13	2.47144e-10	18.6593
ADM	1.85226	8.37764	10.2797	9.45836e-20	1.90955e-15	34.1263
S100A12	1.84546	7.07691	6.20938	3.65114e-09	2.33268e-07	10.6019
SLPI	1.8448	8.15144	7.40729	4.98932e-12	1.09635e-09	16.9463
IFITM1	1.80496	10.5817	9.3851	2.98323e-17	1.50571e-13	28.5632
CHI3L1	1.78602	8.72046	6.91287	8.19467e-11	1.02181e-08	14.2502
SDS	1.78415	7.97642	9.30522	4.94904e-17	1.90572e-13	28.0739
KCNJ15	1.77845	4.73234	7.93264	2.30061e-13	9.4364e-11	19.9145
IL8	1.75378	7.79637	6.3502	1.73995e-09	1.27231e-07	11.3131
ADORA2A	1.75187	4.02696	8.88568	6.89916e-16	1.20562e-12	25.5268
CLDN3	1.74051	6.07905	7.25252	1.21104e-11	2.16316e-09	16.0916
CHST15	1.72762	6.18772	6.864	1.07459e-10	1.28372e-08	13.9894
CLU	1.71614	6.30552	8.8735	7.44284e-16	1.20562e-12	25.4535
LCN2	1.70832	4.90953	7.06467	3.50741e-11	5.2247e-09	15.0672
ASS1	1.6842	4.46997	7.86674	3.40227e-13	1.20506e-10	19.5369
MET	1.6835	4.0165	7.59503	1.68085e-12	4.4651e-10	17.9955
ALPL	1.67138	5.16451	5.86869	2.10384e-08	9.92393e-07	8.92412
G0S2	1.67004	9.643	7.01433	4.65231e-11	6.5226e-09	14.7952
MRVI1	1.66518	4.96638	6.91315	8.18157e-11	1.02181e-08	14.2518
SFTPB	1.66302	8.6247	5.50799	1.25507e-07	4.33881e-06	7.2175
SOD3	1.66144	4.7564	6.94362	6.90593e-11	8.99508e-09	14.4149
NT5DC2	1.65754	5.58424	7.38033	5.82671e-12	1.25144e-09	16.7967
KRT19	1.65619	9.27303	6.74407	2.08073e-10	2.23446e-08	13.3537
CLDN4	1.63578	7.87914	6.50108	7.77995e-10	6.8291e-08	12.086
PRSS8	1.63099	6.57689	7.05104	3.7867e-11	5.49998e-09	14.9934
TM4SF1	1.62797	6.09593	6.8046	1.49187e-10	1.70426e-08	13.6737
FBLN5	1.62619	4.34955	9.03071	2.78804e-16	7.03596e-13	26.4026
SIGLEC10	1.62289	6.71852	8.66172	2.76608e-15	2.94611e-12	24.1847
DAPK2	1.61867	5.1717	8.24027	3.63328e-14	2.52939e-11	21.6967
OAF	1.61838	3.97381	7.28177	1.02495e-11	1.916e-09	16.2524
SPP1	1.61236	10.8624	5.43388	1.79516e-07	5.84555e-06	6.87615
PDZK1IP1	1.61067	4.30784	5.6966	4.97744e-08	2.02192e-06	8.10062
COL1A1	1.60067	4.44762	5.80503	2.89845e-08	1.30037e-06	8.61759
CCL2	1.59137	11.8107	6.74623	2.05632e-10	2.22006e-08	13.3651
TMEM98	1.59066	4.39063	6.65002	3.47781e-10	3.42505e-08	12.8598
WFDC2	1.58977	7.32272	6.2682	2.68219e-09	1.83562e-07	10.8978
AGR3	1.58805	4.87819	5.99578	1.10243e-08	5.79611e-07	9.5428
MMP9	1.5853	9.29369	6.58135	5.04746e-10	4.67445e-08	12.5017
LOC729040	1.57527	4.08227	5.57022	9.27075e-08	3.39071e-06	7.50658
S100A14	1.56679	4.76305	6.903	8.65662e-11	1.06566e-08	14.1974
ECE1	1.56158	5.67588	8.6801	2.4693e-15	2.93251e-12	24.2944
SELENBP1	1.55415	5.50453	6.6302	3.87358e-10	3.73093e-08	12.7562
CRB3	1.54853	4.08249	6.19514	3.93312e-09	2.45838e-07	10.5306
LRRC4	1.54832	4.08257	4.90562	2.09277e-06	4.58253e-05	4.54104
TUBB3	1.5475	5.68672	5.52882	1.13438e-07	3.98988e-06	7.31397
IRX2	1.54404	4.00932	6.49343	8.10594e-10	7.02364e-08	12.0466
SPON2	1.5291	7.18873	7.49052	3.0852e-12	7.24268e-10	17.4098
SLAMF7	1.52871	9.3091	8.0425	1.19434e-13	5.52605e-11	20.5474
CCL8	1.52701	5.09592	5.74357	3.94103e-08	1.66107e-06	8.32377
STAB1	1.51952	7.10806	8.1229	7.37362e-14	4.02341e-11	21.0131
SLC34A2	1.51475	4.71342	6.56612	5.4806e-10	5.05241e-08	12.4226
EFEMP1	1.51012	4.44606	6.50448	7.63913e-10	6.73477e-08	12.1036
BSPRY	1.50891	4.68012	6.52765	6.744e-10	6.05131e-08	12.2233
CXCL17	1.50837	4.58533	5.95613	1.34993e-08	6.88227e-07	9.34884
HAMP	1.50308	9.0017	7.54802	2.20992e-12	5.64762e-10	17.7315
GPR56	1.50292	7.76459	7.96505	1.89679e-13	8.14774e-11	20.1009
MMP25	1.50164	6.66168	8.35252	1.83922e-14	1.37526e-11	22.3543
CCL5	1.49781	9.26256	6.46347	9.51817e-10	7.97354e-08	11.8923
YPEL3	1.4962	8.02694	7.84367	3.90051e-13	1.3347e-10	19.405
CCDC88C	1.49269	6.37775	8.49346	7.78151e-15	6.59038e-12	23.1853
CYR61	1.48802	3.96286	6.48768	8.36006e-10	7.18218e-08	12.0169
INHBB	1.48594	3.88624	7.28709	9.94258e-12	1.87599e-09	16.2817
KRT23	1.47991	4.41366	6.40454	1.30371e-09	1.00845e-07	11.5902
CEACAM7	1.47535	5.12432	7.36736	6.27786e-12	1.33414e-09	16.7248
LOC440335	1.47189	4.72452	6.45234	1.01019e-09	8.32437e-08	11.8352
CCL3L3	1.46697	9.34125	8.06429	1.04821e-13	5.16153e-11	20.6735
ADAM8	1.46161	11.4605	9.94808	8.1163e-19	8.193e-15	32.0481
LOC96610	1.46158	5.04685	5.1388	7.22777e-07	1.86253e-05	5.55016
DPP4	1.46111	5.89988	6.28473	2.45873e-09	1.70043e-07	10.9812
TMEM125	1.46089	5.94321	6.7989	1.53943e-10	1.73629e-08	13.6435
RAB15	1.45888	5.39128	6.24381	3.04875e-09	2.01148e-07	10.7749
PXN	1.45442	9.37564	8.49235	7.83443e-15	6.59038e-12	23.1787
LOC388780	1.45303	4.44828	6.07992	7.15354e-09	4.03416e-07	9.95715
STEAP4	1.44861	4.20394	6.3959	1.36507e-09	1.04789e-07	11.546
TMEM45B	1.44766	4.5492	5.2778	3.77456e-07	1.09647e-05	6.16812
KRT14	1.42906	3.97966	6.72431	2.31864e-10	2.46374e-08	13.2496
IL32	1.42224	8.63628	6.55931	5.68582e-10	5.17077e-08	12.3873
PTPRK	1.41223	3.91425	6.24424	3.04187e-09	2.01148e-07	10.7771
PTPRF	1.40579	5.23207	5.61731	7.36061e-08	2.8198e-06	7.72687
IL18R1	1.4043	4.62761	7.09003	3.041e-11	4.72267e-09	15.2046
ITGB4	1.40154	4.50974	6.64889	3.49925e-10	3.42944e-08	12.8539
SMAD3	1.40007	4.26839	6.4233	1.17966e-09	9.28437e-08	11.6862
IER3	1.3937	10.424	7.86031	3.53442e-13	1.23028e-10	19.5001
SLC27A2	1.39099	4.46887	7.52108	2.58423e-12	6.4411e-10	17.5806
EGR3	1.39035	3.75846	7.42209	4.58165e-12	1.02777e-09	17.0285
MAL2	1.38481	4.30856	5.48365	1.41215e-07	4.76514e-06	7.105
METTL7B	1.38417	4.06247	7.92977	2.34017e-13	9.4364e-11	19.8981
S1PR1	1.38295	4.09342	6.43104	1.13193e-09	9.0685e-08	11.7259
ADORA3	1.38216	6.31021	6.56207	5.60183e-10	5.11744e-08	12.4016
CLIC6	1.37991	4.18304	6.69534	2.71666e-10	2.82518e-08	13.0972
CTTN	1.3799	5.74857	6.82992	1.2974e-10	1.49675e-08	13.8081
CXCL14	1.37966	4.35983	5.29367	3.50214e-07	1.03068e-05	6.23944
SLC2A5	1.37435	5.89002	7.55761	2.09011e-12	5.40989e-10	17.7853
REM2	1.37224	4.42059	6.66774	3.15797e-10	3.15625e-08	12.9525
MMP7	1.37216	7.53382	4.64719	6.53075e-06	0.000117304	3.46432
FFAR3	1.36742	5.18942	5.50077	1.29979e-07	4.44769e-06	7.1841
GNLY	1.36578	7.47274	5.3154	3.15992e-07	9.47928e-06	6.33735
F2RL1	1.36521	3.84824	6.80432	1.49415e-10	1.70426e-08	13.6722
CD7	1.36021	6.00099	6.64321	3.60905e-10	3.51995e-08	12.8242
HS3ST3B1	1.35791	4.75459	6.41118	1.25845e-09	9.84763e-08	11.6241
PARD3	1.35671	4.27524	5.90331	1.76569e-08	8.56914e-07	9.09181
LDLRAD1	1.35363	4.52258	5.01093	1.30024e-06	3.09559e-05	4.99244
ELF3	1.35275	4.91339	6.69052	2.7891e-10	2.85833e-08	13.0719
MIAT	1.35273	5.05993	5.17485	6.11377e-07	1.62196e-05	5.7093
SLC38A1	1.35254	5.93914	6.44697	1.03961e-09	8.46321e-08	11.8076
EPCAM	1.34193	5.34846	5.42129	1.90708e-07	6.16931e-06	6.81849
ISG20	1.33138	10.6387	8.93733	4.99923e-16	1.00929e-12	25.8381
GZMH	1.32703	9.2939	5.31138	3.22064e-07	9.6471e-06	6.31923
SERPINB3	1.32491	4.60359	4.74356	4.29388e-06	8.26397e-05	3.8606
HTRA1	1.32255	7.53915	5.79425	3.05939e-08	1.35659e-06	8.5659
JAK3	1.3184	9.19067	8.0168	1.39277e-13	6.11276e-11	20.399
CD24	1.31521	8.56225	6.92354	7.72248e-11	9.86766e-09	14.3073
TPPP3	1.31512	6.9966	6.96205	6.23142e-11	8.22263e-09	14.5138
B3GNT8	1.31361	8.17894	6.59387	4.71699e-10	4.45006e-08	12.5668
SLC6A9	1.31312	3.78132	6.46121	9.63393e-10	8.03717e-08	11.8807
PGLYRP1	1.31209	3.93554	6.18566	4.13249e-09	2.5514e-07	10.4832
FBXO2	1.31059	4.9027	5.91786	1.64008e-08	8.07601e-07	9.16245
DYSF	1.30888	6.27815	7.91835	2.50455e-13	9.54043e-11	19.8325
SETBP1	1.30837	4.50196	5.74715	3.87141e-08	1.64682e-06	8.34081
PRDM8	1.30615	5.91446	6.45485	9.96737e-10	8.24718e-08	11.848
CSGALNACT1	1.30411	4.7819	6.22842	3.30482e-09	2.13535e-07	10.6975
TRAF3IP3	1.30329	7.64734	6.43557	1.10494e-09	8.92423e-08	11.7491
NKG7	1.29753	8.7756	7.01861	4.5422e-11	6.41276e-09	14.8182
MERTK	1.28909	5.95519	5.26886	3.93695e-07	1.13547e-05	6.12803
COL18A1	1.2871	7.37577	6.88873	9.36968e-11	1.12598e-08	14.1213
DACH1	1.28422	4.90406	4.97661	1.51959e-06	3.52228e-05	4.84452
TNFSF14	1.2842	7.45647	8.75875	1.518e-15	2.04313e-12	24.7646
SUSD2	1.28303	5.13868	6.02059	9.70831e-09	5.1916e-07	9.66456
CCL3	1.27824	12.6776	7.20652	1.57343e-11	2.64716e-09	15.8394
KIF19	1.2757	4.79854	5.3285	2.96964e-07	8.97514e-06	6.3965
PLA2G7	1.27233	9.65648	6.56347	5.55972e-10	5.10206e-08	12.4088
ID1	1.2711	4.53137	6.24962	2.95718e-09	1.98704e-07	10.8041
P2RY8	1.27098	6.2605	6.69234	2.76156e-10	2.84455e-08	13.0815
SLC7A11	1.27052	3.58877	6.37109	1.55742e-09	1.16025e-07	11.4195
PTPRN2	1.27007	4.04274	6.66033	3.28812e-10	3.27014e-08	12.9137
IL2RB	1.26876	7.9934	5.73047	4.20666e-08	1.76566e-06	8.26142
MARCKSL1	1.26849	5.38544	6.46785	9.29772e-10	7.85405e-08	11.9148
SLCO4A1	1.26803	3.23336	7.14739	2.1999e-11	3.5249e-09	15.5165
RRAD	1.26549	4.07373	5.70843	4.69365e-08	1.91858e-06	8.15672
MSMB	1.26007	7.23643	4.054	7.51876e-05	0.0008903	1.16856
PRF1	1.25966	4.93898	5.94183	1.45193e-08	7.27368e-07	9.2791
KRT17	1.25784	3.75066	6.07037	7.51505e-09	4.20281e-07	9.9099
TPCN1	1.25635	7.68206	7.16324	2.01119e-11	3.24831e-09	15.6029
IGLL1	1.25608	7.96788	5.25598	4.18311e-07	1.1878e-05	6.0703
ATP2A3	1.24631	6.38749	6.97183	5.90052e-11	7.83721e-09	14.5664
APOBEC3A	1.2462	6.05042	4.95361	1.6862e-06	3.81646e-05	4.74584
TIAM2	1.24587	5.72265	5.61126	7.58276e-08	2.88846e-06	7.69848
2022-09-01	1.24317	5.04135	4.95246	1.69494e-06	3.82765e-05	4.74094
VSTM2L	1.24212	3.16456	5.50442	1.27702e-07	4.39214e-06	7.20095
SYNE2	1.24105	6.45369	5.8603	2.1948e-08	1.03048e-06	8.88362
FASLG	1.24087	5.66708	5.6016	7.95074e-08	3.01068e-06	7.65323
SELL	1.23766	6.98778	5.90706	1.73245e-08	8.42806e-07	9.11
PERP	1.23731	6.92565	6.40754	1.28303e-09	9.97537e-08	11.6056
DUOX1	1.23325	3.7335	6.23682	3.16257e-09	2.07302e-07	10.7397
SFN	1.23106	7.086	6.37326	1.53959e-09	1.15549e-07	11.4305
GPR110	1.22913	3.46948	5.88296	1.95745e-08	9.34253e-07	8.99314
GZMK	1.2284	6.52162	5.16709	6.33842e-07	1.67276e-05	5.67498
PLXDC1	1.22306	3.98934	4.64409	6.61889e-06	0.00011857	3.45166
SPOCK2	1.22117	9.2106	5.76665	3.51241e-08	1.52828e-06	8.43386
HIP1R	1.21751	5.74482	6.32485	1.9897e-09	1.41943e-07	11.1844
PLIN5	1.2135	3.38016	6.08767	6.87286e-09	3.89764e-07	9.99551
RAB25	1.21231	3.30816	7.35327	6.80658e-12	1.43144e-09	16.6469
MYL9	1.20791	5.75262	6.19332	3.97054e-09	2.47411e-07	10.5215
MUC1	1.20604	6.61664	6.95703	6.40849e-11	8.40136e-09	14.4869
PBX4	1.20555	6.25265	6.00727	1.03942e-08	5.52234e-07	9.59917
SSTR2	1.20467	3.69254	4.50504	1.19877e-05	0.000192239	2.89141
MTSS1	1.20428	5.25362	6.28468	2.45939e-09	1.70043e-07	10.981
PKP3	1.20362	4.7426	5.28595	3.63212e-07	1.06038e-05	6.20474
AMPD3	1.20301	6.01012	6.03598	8.97055e-09	4.88158e-07	9.74028
LOC285286	1.20096	3.63891	4.39164	1.92726e-05	0.000286098	2.44449
OLIG1	1.19901	6.06985	4.61786	7.41068e-06	0.000129648	3.34499
SCGB1A1	1.1977	10.2247	4.22531	3.80619e-05	0.000499956	1.80556
AQP4	1.19727	4.90865	3.72024	0.00026669	0.00258359	-0.00916787
SCML4	1.19619	6.4166	4.23824	3.61251e-05	0.000479506	1.85452
TRPM2	1.19611	7.2325	7.20851	1.55569e-11	2.64716e-09	15.8503
ZBTB16	1.1959	5.7988	5.74372	3.93822e-08	1.66107e-06	8.32446
MYO1D	1.19364	4.39766	6.24928	2.9625e-09	1.98704e-07	10.8024
GZMB	1.18921	9.98402	5.76044	3.62307e-08	1.5663e-06	8.4042
HS3ST1	1.18912	7.85532	7.2994	9.26713e-12	1.78185e-09	16.3495
TMEM121	1.18884	4.06488	4.64126	6.70025e-06	0.000119709	3.44013
CACNG6	1.18747	5.04542	5.41138	1.99992e-07	6.4155e-06	6.77318
CGN	1.18663	4.11013	5.37296	2.40339e-07	7.47642e-06	6.59804
ST6GALNAC1	1.18458	4.22585	6.09604	6.58203e-09	3.77513e-07	10.0369
EHD2	1.18276	5.32613	4.55802	9.57443e-06	0.00016028	3.1033
AATK	1.18152	6.15741	6.67814	2.98397e-10	3.01217e-08	13.007
LOC100506328	1.18146	4.08404	6.06501	7.72557e-09	4.30861e-07	9.88343
ZNRF1	1.18068	4.52768	6.43391	1.11473e-09	8.96626e-08	11.7406
GAS2L2	1.17876	4.22013	4.16909	4.76987e-05	0.000604134	1.59412
INPP4B	1.17593	3.72751	6.22843	3.30463e-09	2.13535e-07	10.6976
LAYN	1.1702	4.3367	5.52148	1.17553e-07	4.10601e-06	7.27997
DGKA	1.16793	7.14811	5.3598	2.55896e-07	7.87807e-06	6.53828
GNG2	1.1672	5.49336	5.91481	1.66568e-08	8.18208e-07	9.14762
CDKN2B	1.16694	3.82353	3.50055	0.000586875	0.00496789	-0.737212
TOX2	1.16646	6.69218	5.03368	1.17212e-06	2.834e-05	5.09091
PLXNC1	1.16505	5.25779	6.48821	8.33612e-10	7.18218e-08	12.0197
CCL4	1.16467	11.8093	8.23054	3.8536e-14	2.59334e-11	21.6398
MALL	1.16289	5.31712	5.5395	1.07689e-07	3.82099e-06	7.3636
RAB3D	1.16149	3.83704	7.79814	5.10505e-13	1.63597e-10	19.1452
SLC9A9	1.16131	6.02409	5.22011	4.94968e-07	1.36554e-05	5.91019
KLRD1	1.15951	4.25862	4.45009	1.51054e-05	0.000233509	2.67371
PTGIR	1.15939	4.49039	5.93283	1.51994e-08	7.59556e-07	9.23527
LEP	1.15823	3.46982	5.23624	4.58936e-07	1.29225e-05	5.9821
CST7	1.15804	5.7653	6.08324	7.03214e-09	3.9768e-07	9.97355
ANGPTL4	1.15766	4.60231	5.18049	5.95547e-07	1.59675e-05	5.73424
TESC	1.15753	8.63462	7.21402	1.50778e-11	2.60175e-09	15.8804
STAMBPL1	1.15255	4.30756	4.86176	2.5464e-06	5.38318e-05	4.35515
DNAH9	1.15255	4.01041	4.51424	1.15302e-05	0.000187125	2.92808
CMKLR1	1.15163	9.64107	6.9066	8.48506e-11	1.05095e-08	14.2167
CXCR6	1.15101	7.17121	4.44246	1.55955e-05	0.000239799	2.64366
BCAS1	1.14965	3.86562	5.56739	9.39979e-08	3.41932e-06	7.49338
SLA2	1.14948	4.3456	5.22518	4.83364e-07	1.34602e-05	5.93276
IFITM2	1.14892	12.3299	8.96762	4.13754e-16	9.28141e-13	26.021
FXYD3	1.14774	7.65273	6.24558	3.02055e-09	2.00598e-07	10.7838
MSLN	1.14675	3.96066	5.77309	3.40125e-08	1.48632e-06	8.46461
KANK1	1.14609	5.2309	5.32068	3.08186e-07	9.28653e-06	6.36117
ABLIM1	1.14435	6.68228	5.87446	2.04333e-08	9.72942e-07	8.95205
FAM101B	1.14223	7.55304	5.74784	3.85816e-08	1.64677e-06	8.34409
NRG1	1.14138	3.81895	5.12875	7.57197e-07	1.93507e-05	5.50595
SYTL2	1.14019	5.11504	6.2039	3.75721e-09	2.35573e-07	10.5745
FA2H	1.13843	3.27136	6.32846	1.95208e-09	1.40752e-07	11.2027
PIGR	1.13745	6.76005	3.70088	0.000286296	0.00274325	-0.0748458
TUBA4A	1.13715	9.43194	7.32261	8.1147e-12	1.63828e-09	16.4775
MUC21	1.13431	3.09973	6.07823	7.21603e-09	4.05806e-07	9.94881
SFTPC	1.1341	10.6021	4.82746	2.96607e-06	6.06708e-05	4.21067
RASSF2	1.13324	10.2059	8.14593	6.41967e-14	3.81196e-11	21.1469
CYP4F3	1.13271	2.97148	6.37717	1.50799e-09	1.13831e-07	11.4505
SPINK1	1.13043	7.44626	4.99343	1.40795e-06	3.30141e-05	4.91692
DNAH12	1.12988	4.33984	4.98157	1.48578e-06	3.4558e-05	4.86587
LAMA3	1.12857	3.28051	5.67549	5.52568e-08	2.2047e-06	8.00077
HBQ1	1.12671	7.35772	4.66039	6.16849e-06	0.000111491	3.51822
SIGLEC8	1.12661	3.77062	6.25515	2.8726e-09	1.94614e-07	10.832
SLC25A23	1.12565	3.90953	6.09795	6.51728e-09	3.74864e-07	10.0464
FOXQ1	1.12526	3.46986	5.7536	3.74887e-08	1.61377e-06	8.37156
GZMA	1.12482	9.12424	4.44625	1.53501e-05	0.000236387	2.65858
CDH1	1.12345	5.01713	4.30692	2.73222e-05	0.000382265	2.11656
HOPX	1.12258	7.46103	5.01538	1.27416e-06	3.04839e-05	5.01167
CD40LG	1.12221	6.51564	3.59447	0.00042075	0.00376364	-0.430645
STYK1	1.12103	3.43914	6.37251	1.54581e-09	1.15586e-07	11.4267
CD8B	1.12056	7.69068	4.81776	3.09641e-06	6.29593e-05	4.16996
SLC7A5	1.11994	5.70906	5.50873	1.25062e-07	4.33828e-06	7.22089
EOMES	1.11956	3.93861	4.67136	5.88223e-06	0.000106988	3.56311
LGMN	1.11945	9.88163	5.704	4.79795e-08	1.95294e-06	8.13572
RORC	1.11928	5.18483	5.37992	2.32481e-07	7.26931e-06	6.62971
DOK7	1.11817	2.8559	5.4579	1.59907e-07	5.31934e-06	6.98644
SGPP2	1.1179	2.96927	6.90088	8.75891e-11	1.07172e-08	14.1861
GALNT14	1.11731	3.04778	7.03763	4.08277e-11	5.84588e-09	14.9209
CKB	1.11714	4.84242	6.61438	4.22085e-10	4.00069e-08	12.6736
PLEKHF1	1.11669	5.57247	5.58794	8.50107e-08	3.16657e-06	7.58932
LAMB3	1.11557	6.88662	6.70515	2.57492e-10	2.70755e-08	13.1488
GPRC5A	1.11458	3.59282	6.13311	5.43209e-09	3.21608e-07	10.221
RGS9	1.11335	4.15034	4.95604	1.66782e-06	3.79184e-05	4.75624
RAB37	1.11206	6.74259	6.91277	8.19918e-11	1.02181e-08	14.2497
TMEM176A	1.11206	9.06964	6.13831	5.28733e-09	3.14885e-07	10.2469
ETV7	1.11205	5.61069	5.91404	1.67221e-08	8.19421e-07	9.14388
ZAP70	1.10953	5.47393	5.00547	1.33298e-06	3.14754e-05	4.96885
C16orf89	1.10835	6.71719	5.36545	2.49104e-07	7.712e-06	6.56391
NINL	1.10752	4.2422	6.58407	4.97387e-10	4.62754e-08	12.5159
C1orf151-NBL1	1.10566	8.24755	6.23927	3.12222e-09	2.05324e-07	10.752
TNFRSF25	1.10533	8.03879	4.69555	5.2956e-06	9.83132e-05	3.66237
CD177	1.10471	4.12527	5.0317	1.18278e-06	2.85295e-05	5.08231
PAWR	1.10297	3.62834	5.74477	3.91761e-08	1.65813e-06	8.32947
ITM2A	1.1028	7.1981	4.81237	3.17123e-06	6.41523e-05	4.14735
BCL7A	1.10265	3.12678	5.20932	5.2059e-07	1.42222e-05	5.86218
CDA	1.1025	7.59807	5.26817	3.94975e-07	1.13754e-05	6.12494
ZNF683	1.1013	8.4035	4.2277	3.76959e-05	0.000496309	1.81462
CLEC4G	1.10051	5.38627	5.84383	2.38491e-08	1.10433e-06	8.80414
GRAMD1C	1.09999	3.55615	6.40731	1.28466e-09	9.97537e-08	11.6043
ENO2	1.09933	3.86126	6.65084	3.46237e-10	3.42505e-08	12.864
PLEKHN1	1.09467	4.96601	3.3041	0.00115215	0.00849242	-1.35559
SFTA2	1.09412	4.00668	5.58049	8.81675e-08	3.2601e-06	7.55451
MS4A8B	1.09354	3.55156	4.77217	3.78694e-06	7.47356e-05	3.97944
LRFN3	1.09304	6.32968	6.10937	6.14343e-09	3.56407e-07	10.103
ADAM19	1.09258	8.51485	6.20496	3.73646e-09	2.35154e-07	10.5798
CXCR4	1.09215	12.5692	8.28803	2.72091e-14	1.96187e-11	21.976
RGL1	1.09096	7.30959	5.75165	3.78549e-08	1.62534e-06	8.36227
IQCD	1.08964	4.30433	5.40285	2.08335e-07	6.60294e-06	6.73422
ACAP1	1.08857	5.52494	5.63525	6.73935e-08	2.61153e-06	7.81109
CXCL1	1.08814	8.30665	5.54278	1.05982e-07	3.76704e-06	7.37885
PTPN7	1.08703	7.18844	6.62898	3.89928e-10	3.73093e-08	12.7498
LDOC1	1.0869	4.95255	4.9937	1.40623e-06	3.3012e-05	4.91808
GPR84	1.08563	6.76691	7.00859	4.80442e-11	6.5984e-09	14.7642
CLIC3	1.08198	5.98037	6.20519	3.73202e-09	2.35154e-07	10.5809
IKZF3	1.07903	3.71264	4.83699	2.84321e-06	5.8621e-05	4.25073
ALAS2	1.07829	6.09906	3.92698	0.000122894	0.00135063	0.71035
AREG	1.07819	6.28397	4.65426	6.33424e-06	0.000114079	3.49318
TSPAN5	1.07814	4.7075	5.35723	2.59046e-07	7.95891e-06	6.52662
C9orf171	1.07569	4.02723	4.03475	8.10611e-05	0.000946526	1.09833
SOX2	1.07539	3.57794	4.01189	8.86018e-05	0.00102275	1.01531
AGR2	1.06944	5.52919	4.29043	2.92252e-05	0.00040275	2.05335
PTGDS	1.06921	6.88657	6.17585	4.34948e-09	2.64493e-07	10.4341
RAB3IL1	1.06864	4.81061	5.71636	4.51248e-08	1.85545e-06	8.19434
CD8A	1.0683	8.55696	4.48328	1.31396e-05	0.000207897	2.80498
ITGA3	1.06711	5.29165	5.12375	7.74885e-07	1.969e-05	5.484
EPB49	1.06563	7.19509	5.10759	8.34932e-07	2.1018e-05	5.41308
UBD	1.06077	7.82749	3.9468	0.000113909	0.00126849	0.781067
NIPAL4	1.06036	3.84136	5.02215	1.23542e-06	2.96222e-05	5.04098
FAM83E	1.05937	4.29302	6.40248	1.31811e-09	1.0157e-07	11.5797
CYP4B1	1.0593	4.8883	4.96727	1.58519e-06	3.63265e-05	4.80443
CNN3	1.05779	3.11439	6.35745	1.67433e-09	1.23821e-07	11.35
DFNA5	1.05598	5.46439	3.86949	0.000152919	0.00162317	0.506963
B3GAT1	1.05501	3.62389	4.04684	7.73235e-05	0.000910505	1.1424
FAM27E3	1.05494	4.16403	5.91978	1.62416e-08	8.01947e-07	9.17179
STAT4	1.05462	6.20571	5.33818	2.83623e-07	8.63661e-06	6.44028
ANKRD22	1.05409	4.00739	5.37981	2.32601e-07	7.26931e-06	6.62922
CD48	1.05212	8.03632	5.63548	6.73173e-08	2.61153e-06	7.81217
CTLA4	1.05203	6.36522	4.88002	2.347e-06	5.04617e-05	4.4324
LOC439949	1.05139	6.1869	5.08655	9.19877e-07	2.2787e-05	5.32103
IL10	1.05041	5.40677	5.65621	6.07792e-08	2.40131e-06	7.90977
IFITM4P	1.04587	10.8085	8.15947	5.91689e-14	3.61988e-11	21.2257
THEMIS	1.04425	4.56661	3.80094	0.000197819	0.00203764	0.267796
SLC44A4	1.04424	3.56485	4.96975	1.5675e-06	3.6086e-05	4.81508
LTF	1.04254	3.38332	4.79992	3.35074e-06	6.69571e-05	4.09524
C2CD4B	1.04247	3.27188	3.8716	0.000151702	0.00161557	0.514393
B3GNT3	1.04085	4.6561	5.67678	5.49061e-08	2.19505e-06	8.00686
P2RY2	1.03997	6.33574	6.93597	7.20624e-11	9.26668e-09	14.3739
MARCKS	1.0387	10.1614	6.75093	2.00394e-10	2.18689e-08	13.3899
ALDH1A3	1.0386	3.25589	5.79006	3.12437e-08	1.38026e-06	8.5458
FOXJ1	1.03725	4.65107	4.86012	2.56504e-06	5.41689e-05	4.34824
PVRIG	1.03636	7.22057	4.63502	6.88291e-06	0.000122323	3.41473
TMEM154	1.03268	5.79973	5.21031	5.18194e-07	1.41759e-05	5.86657
IL12RB2	1.03194	3.98685	3.34489	0.00100397	0.00761137	-1.22975
LMO7	1.03162	4.30497	5.81857	2.70803e-08	1.22859e-06	8.68259
RGS2	1.03017	9.65988	6.18933	4.05424e-09	2.51077e-07	10.5015
ASPRV1	1.0298	5.5402	4.99155	1.42e-06	3.32581e-05	4.90883
GPR132	1.02937	7.76858	7.17742	1.85589e-11	3.02166e-09	15.6803
FCAR	1.02878	4.86185	4.93486	1.83504e-06	4.10272e-05	4.66563
GAS6	1.02793	5.54007	5.59492	8.21548e-08	3.08868e-06	7.62195
C1S	1.0275	6.7509	6.02095	9.69012e-09	5.1916e-07	9.66636
SAA1	1.02533	5.01087	4.11568	5.89832e-05	0.000720394	1.39542
NEURL3	1.02403	3.79137	5.14634	6.97953e-07	1.80885e-05	5.58338
C6orf154	1.02325	3.90591	5.44861	1.67235e-07	5.50783e-06	6.94372
LAMC1	1.02296	4.9591	4.25827	3.331e-05	0.00044684	1.9306
C12orf75	1.021	5.69487	5.72179	4.39223e-08	1.81165e-06	8.22016
HRK	1.02074	4.71383	5.0954	8.83189e-07	2.20132e-05	5.35969
ETS1	1.01982	3.8443	5.06975	9.93688e-07	2.44355e-05	5.24772
TMEM204	1.01897	4.83785	4.56651	9.23409e-06	0.000155376	3.13743
WDR66	1.01838	3.7988	4.4028	1.83999e-05	0.000275575	2.48807
C20orf85	1.01765	6.89127	3.88429	0.000144581	0.00155511	0.559104
SFTPA1	1.01708	4.6039	4.90698	2.08004e-06	4.5596e-05	4.54683
FCGBP	1.01678	7.01905	4.02479	8.4266e-05	0.000979981	1.06214
NLRC3	1.0167	6.53919	3.78414	0.000210598	0.00213341	0.209709
DCDC2B	1.01638	4.57293	3.90304	0.000134641	0.00145909	0.62537
PLIN4	1.01505	4.44681	6.3225	2.01459e-09	1.4271e-07	11.1724
TFF3	1.01141	8.47961	3.90452	0.000133886	0.00145324	0.630606
PTPRCAP	1.01132	7.47375	4.95269	1.69318e-06	3.82765e-05	4.74193
PRSS23	1.01118	3.5072	4.69297	5.35532e-06	9.89191e-05	3.65178
SIT1	1.01045	5.47516	5.10421	8.48054e-07	2.12952e-05	5.39826
CYP1B1	1.00946	7.77691	4.05044	7.62412e-05	0.000900663	1.15557
TIMP3	1.00665	5.36308	4.14457	5.25963e-05	0.000655474	1.50263
C2orf40	1.00633	3.83223	3.7	0.000287216	0.00274816	-0.0778167
MPO	1.00224	5.09154	5.83244	2.52564e-08	1.15624e-06	8.74929
CSF3R	1.00192	11.3955	7.94684	2.11417e-13	8.89227e-11	19.9961
CECR6	1.00168	5.56815	6.17921	4.27392e-09	2.61255e-07	10.4509
CCDC102A	1.00159	3.6836	5.57117	9.22762e-08	3.38106e-06	7.51103
NKX2-1	1.00111	3.17692	5.50029	1.30282e-07	4.45051e-06	7.18188
CPNE5	1.00034	5.61891	5.53852	1.08206e-07	3.8326e-06	7.35903
AUTS2	1.00005	5.2025	4.6355	6.86863e-06	0.000122177	3.41669
C8B	-1.8212	10.6568	-7.89996	2.7938e-13	1.04452e-10	19.727
AWAT2	-1.56273	8.1395	-5.53573	1.09684e-07	3.87134e-06	7.34609
NALCN	-1.48854	5.15872	-6.29381	2.34394e-09	1.63178e-07	11.0271
CXCR7	-1.40534	10.4356	-9.24693	7.15439e-17	2.06343e-13	27.7176
CELA2B	-1.38097	7.83148	-7.06621	3.47718e-11	5.2247e-09	15.0755
KCNAB1	-1.34793	6.18065	-6.69452	2.72876e-10	2.82518e-08	13.093
CELA2A	-1.31896	8.05982	-5.9872	1.15193e-08	6.00941e-07	9.50073
PTGER3	-1.30319	5.13671	-4.75732	4.04245e-06	7.8777e-05	3.91767
HP	-1.26968	12.568	-3.78304	0.00021146	0.00213886	0.20592
AKAP5	-1.25426	7.45934	-8.48542	8.17382e-15	6.60085e-12	23.1378
ANGPT2	-1.25065	6.99438	-5.51742	1.19894e-07	4.18057e-06	7.26115
ANO5	-1.2476	6.29447	-7.92128	2.46133e-13	9.54043e-11	19.8493
CD5L	-1.23155	7.78689	-7.29385	9.56588e-12	1.82194e-09	16.3189
TMCO2	-1.22494	7.12909	-8.1123	7.8584e-14	4.06803e-11	20.9516
CPE	-1.20767	10.6013	-7.56938	1.9518e-12	5.11751e-10	17.8513
ZNF365	-1.2012	8.94219	-7.08508	3.12704e-11	4.81922e-09	15.1777
FABP4	-1.19327	10.6284	-8.08464	9.27823e-14	4.68296e-11	20.7913
RGNEF	-1.19098	9.12219	-6.9845	5.49742e-11	7.39917e-09	14.6345
FAM3B	-1.16243	9.40529	-6.62603	3.96213e-10	3.77318e-08	12.7344
FLJ11235	-1.14497	6.65122	-5.02979	1.19313e-06	2.87446e-05	5.07405
GPA33	-1.14221	11.8735	-7.27256	1.08027e-11	1.98268e-09	16.2017
ALDH1A2	-1.13058	5.74246	-5.50815	1.25414e-07	4.33881e-06	7.21821
ECSCR	-1.10706	8.9224	-6.35398	1.70542e-09	1.25203e-07	11.3323
HPR	-1.07405	11.1992	-3.31774	0.00110047	0.0081802	-1.31367
EPB41L4A	-1.07235	8.86749	-7.11158	2.69317e-11	4.21491e-09	15.3216
C8A	-1.06893	6.24344	-5.74855	3.84447e-08	1.64441e-06	8.34749
C7orf58	-1.05454	6.62309	-5.64684	6.36508e-08	2.50009e-06	7.86567
XK	-1.05216	6.52219	-5.9793	1.1994e-08	6.1903e-07	9.46206
ITIH5	-1.05046	5.48177	-4.84343	2.76299e-06	5.74481e-05	4.27783
C9orf30-TMEFF1	-1.04571	5.59505	-5.13362	7.40328e-07	1.89676e-05	5.52736
ITGB8	-1.0403	7.57468	-6.51768	7.1159e-10	6.32876e-08	12.1717
LOC283392	-1.03908	5.94411	-4.80628	3.25779e-06	6.55748e-05	4.12186
SERPINA9	-1.02945	6.06935	-5.69174	5.09858e-08	2.0587e-06	8.07764
CHRM2	-1.02718	4.66218	-6.00528	1.05012e-08	5.56451e-07	9.58937
FOLR3	-1.01842	9.79771	-4.76139	3.97068e-06	7.76032e-05	3.93461
C20orf46	-1.01425	9.47984	-6.04396	8.60968e-09	4.72339e-07	9.77961
MME	-1.0135	10.7054	-6.89424	9.08782e-11	1.10526e-08	14.1507
SLC19A3	-1.01134	9.96296	-4.89667	2.17848e-06	4.73428e-05	4.503
AOC3	-1.00821	11.0399	-5.29985	3.40134e-07	1.00836e-05	6.26725
